# Supplementary material for: Role of Extracellular High-Mobility Group Box-1 as a Therapeutic Target of Gastric Cancer
Source: Int J Mol Sci. 2022 Mar 17;23(6):3264. doi: 10.3390/ijms23063264 (PMC8953630; doi:10.3390/ijms23063264)
Supplement: Supplementary file 1 [file ijms-23-03264-s001.zip]

Archive with 1 entries (1 files):
- ijms-1572182-supplementary.pdf
